# Supplementary material for: Risk Stratification in Acute Myeloid Leukemia Using CXCR Gene Signatures: A Bioinformatics Analysis
Source: Front Oncol. 2020 Oct 30;10:584766. doi: 10.3389/fonc.2020.584766 (PMC7769120; doi:10.3389/fonc.2020.584766)
Supplement: Supplementary file 1 [file Table_1.xlsx]

## Sheet: 新建文本文档
The complete survival data of 122 patients with AML
Patient ID	survival time	survival state
TCGA-AB-2805	577	dead
TCGA-AB-2806	945	dead
TCGA-AB-2808	2861	alive
TCGA-AB-2811	243	dead
TCGA-AB-2812	366	dead
TCGA-AB-2814	792	dead
TCGA-AB-2815	822	dead
TCGA-AB-2817	273	dead
TCGA-AB-2818	303	dead
TCGA-AB-2819	2496	alive
TCGA-AB-2821	822	dead
TCGA-AB-2822	973	dead
TCGA-AB-2825	212	dead
TCGA-AB-2826	731	dead
TCGA-AB-2828	2284	alive
TCGA-AB-2830	275	dead
TCGA-AB-2834	245	dead
TCGA-AB-2835	1673	alive
TCGA-AB-2836	518	dead
TCGA-AB-2839	486	dead
TCGA-AB-2841	1401	dead
TCGA-AB-2843	215	dead
TCGA-AB-2844	122	dead
TCGA-AB-2845	304	dead
TCGA-AB-2846	1402	dead
TCGA-AB-2847	608	dead
TCGA-AB-2849	2220	alive
TCGA-AB-2851	242	dead
TCGA-AB-2853	89	dead
TCGA-AB-2856	150	dead
TCGA-AB-2857	306	dead
TCGA-AB-2858	577	dead
TCGA-AB-2859	304	dead
TCGA-AB-2862	1430	alive
TCGA-AB-2865	61	dead
TCGA-AB-2866	153	dead
TCGA-AB-2867	184	dead
TCGA-AB-2869	243	alive
TCGA-AB-2870	153	dead
TCGA-AB-2871	153	alive
TCGA-AB-2872	638	alive
TCGA-AB-2873	273	alive
TCGA-AB-2874	396	alive
TCGA-AB-2875	212	alive
TCGA-AB-2876	1219	alive
TCGA-AB-2877	638	alive
TCGA-AB-2878	365	dead
TCGA-AB-2880	424	dead
TCGA-AB-2881	393	alive
TCGA-AB-2882	365	dead
TCGA-AB-2883	730	alive
TCGA-AB-2884	731	dead
TCGA-AB-2885	214	dead
TCGA-AB-2886	181	alive
TCGA-AB-2888	334	alive
TCGA-AB-2889	304	alive
TCGA-AB-2892	943	alive
TCGA-AB-2893	212	dead
TCGA-AB-2894	181	dead
TCGA-AB-2895	153	dead
TCGA-AB-2896	214	dead
TCGA-AB-2897	243	alive
TCGA-AB-2898	393	alive
TCGA-AB-2899	671	dead
TCGA-AB-2900	184	dead
TCGA-AB-2901	59	alive
TCGA-AB-2911	1186	alive
TCGA-AB-2912	274	dead
TCGA-AB-2913	1216	alive
TCGA-AB-2914	792	alive
TCGA-AB-2916	882	alive
TCGA-AB-2917	1216	alive
TCGA-AB-2919	61	alive
TCGA-AB-2920	366	dead
TCGA-AB-2924	90	alive
TCGA-AB-2925	243	dead
TCGA-AB-2927	90	dead
TCGA-AB-2928	59	dead
TCGA-AB-2929	123	dead
TCGA-AB-2933	122	dead
TCGA-AB-2935	61	dead
TCGA-AB-2936	59	alive
TCGA-AB-2937	215	dead
TCGA-AB-2938	304	dead
TCGA-AB-2939	455	alive
TCGA-AB-2942	641	alive
TCGA-AB-2948	580	dead
TCGA-AB-2949	699	alive
TCGA-AB-2950	306	alive
TCGA-AB-2955	489	dead
TCGA-AB-2956	183	dead
TCGA-AB-2959	489	dead
TCGA-AB-2963	1642	dead
TCGA-AB-2965	335	dead
TCGA-AB-2966	854	dead
TCGA-AB-2970	305	dead
TCGA-AB-2971	792	dead
TCGA-AB-2973	609	dead
TCGA-AB-2976	915	dead
TCGA-AB-2979	671	alive
TCGA-AB-2980	699	alive
TCGA-AB-2981	487	alive
TCGA-AB-2982	150	alive
TCGA-AB-2983	335	dead
TCGA-AB-2984	1157	alive
TCGA-AB-2986	212	dead
TCGA-AB-2987	184	dead
TCGA-AB-2990	457	alive
TCGA-AB-2991	1826	alive
TCGA-AB-2992	1706	dead
TCGA-AB-2994	1798	alive
TCGA-AB-2995	1551	alive
TCGA-AB-2996	1581	alive
TCGA-AB-2999	1735	alive
TCGA-AB-3000	1249	alive
TCGA-AB-3001	1581	alive
TCGA-AB-3002	1431	dead
TCGA-AB-3007	1581	alive
TCGA-AB-3008	822	dead
TCGA-AB-3009	577	dead
TCGA-AB-3011	1885	alive
TCGA-AB-3012	1887	alive
